# Supplementary material for: Validity and Reliability of a Questionnaire on Attitudes, Knowledge, and Perceptions of Pharmacy Students Regarding the Training Received on Antibiotics and Antimicrobial Resistance during Their University Studies
Source: Antibiotics (Basel). 2024 Aug 26;13(9):811. doi: 10.3390/antibiotics13090811 (PMC11428262; doi:10.3390/antibiotics13090811)
Supplement: Supplementary file 1 [file antibiotics-13-00811-s001.zip]

Archive with 2 entries (2 files):
- antibiotics-3104815-supplementary file S1.pdf
- antibiotics-3104815-supplementary.pdf
